# Supplementary material for: Inhibition of c-Jun in AgRP neurons increases stress-induced anxiety and colitis susceptibility
Source: Commun Biol. 2023 Jan 14;6:50. doi: 10.1038/s42003-023-04425-w (PMC9840628; doi:10.1038/s42003-023-04425-w)
Supplement: Supplementary file 4 — Supplementary Data 1 [file 42003_2023_4425_MOESM4_ESM.xls]

## Sheet: Fig 1
	Fig. 1A
		− hM3Dq − CRS							− hM3Dq + CRS						+ hM3Dq − CRS								+ hM3Dq + CRS
	Distance in center (%)	20.6	23	25.3	19.6	18.6	23.1		7.5	14	9.8	18.5	16.4		23	21.9	19.9	13.6	16.8	17.8	17.9		30.4	23.2	14.8	17	26.6
	Time in center (%)	15.5	29.3	31.5	25.8	24.3	34.7		4	5	4.8	14	15.1		23.6	21.3	9.8	22	20.6	10.4			33.9	17.8	15.4	11.8	28
	Fig. 1B
		− hM3Dq − CRS							− hM3Dq + CRS						+ hM3Dq − CRS								+ hM3Dq + CRS
	Open arm entries	23	41	21	34	41	19		25	15	13	14	12		15	16	35	21	23	28	16		20	22	17	34	18	28	26
	Open arm time (s)	42.5	78.6	46.7	80.6	93.9			40.2	45.8	53.9	40.4	36.3		62.1	62.3	76.9	45.4	54.2				46.9	36.8	68	38.4	62.8	100.5
	Fig. 1C
	% Original bodyweight	− hM3Dq − CRS									− hM3Dq + CRS								+ hM3Dq − CRS									+ hM3Dq + CRS
	0	100	100	100	100	100	100	100	100		100	100	100	100	100	100	100		100	100	100	100	100	100	100	100		100	100	100	100	100	100	100	100
	1	99.7326	98.7578	98.3607	98.3333	100	98.9437	100	102.74		98.452	97.3333	98.6063	100	98.4076	99.6226	98.5612		104.91	103.04	104.844	105.917	100.286	104.181	106	106.601		101.76	102.439	105.263	105.634	104.667	102.431	104.412	104.373
	2	99.1979	98.7578	98.0328	100	100	100.352	101.06	100.342		97.2136	98.3333	96.1672	98.6667	95.5414	99.6226	97.482		105.168	104.559	106.92	104.734	100.571	105.923	106.333	108.581		102.933	104.181	105.263	107.042	102.667	104.167	106.25	103.79
	3	99.7326	97.5155	98.3607	100	99.6667	99.2958	100.353	99.6575		97.5232	96.6667	97.561	98	95.2229	98.1132	98.2014		106.46	106.991	109.343	106.213	102.571	105.575	108.667	109.901		105.279	104.53	107.018	109.155	103.667	103.819	108.088	102.915
	4	97.5936	96.2733	95.4098	97.3333	99.6667	96.831	98.5866	99.3151		94.4272	93.6667	93.7282	96.3333	93.3121	95.4717	94.6043		105.685	105.167	108.997	105.917	101.429	104.53	108.333	108.911		101.466	102.439	101.754	103.521	101.333	99.3056	106.985	100.875
	5	97.0588	94.7205	90.1639	92.6667	97.6667	95.7746	95.7597	94.863		92.8793	92.6667	93.0314	92.3333	93.3121	92.8302	90.2878		104.91	100.608	103.806	102.959	95.4286	102.787	103	104.62		98.2405	95.4704	99.6491	100	100	99.3056	102.206	95.3353
	6	94.9198	93.1677	86.5574	90.3333	94.6667	91.9014	91.8728	91.4384		87.6161	91.6667	87.4564	86	86.6242	86.0377	81.6547		103.618	95.4407	100	101.183	91.4286	98.6063	100	103.63		94.4282	93.3798	99.6491	97.1831	100.333	96.1806	97.0588	90.0875
	7	91.7112	88.5093	81.9672	89.2667	94	88.6268	91.1661	88.3562		81.4241	89	83.9721	81	80.8917	80.7547	77.3381		100	94.8328	98.2699	97.3373	87.4286	98.0836	98	98.8779		93.2551	90.5923	99.2982	101.408	101	98.2639	95.3676	86.5889
	Fig. 1D
	Diarrhea score	− hM3Dq − CRS									− hM3Dq + CRS								+ hM3Dq − CRS									+ hM3Dq + CRS
	0	0	0	0	0	0	0	0	0		0	0	0	0	0	0	0		0	0	0	0	0	0	0	0		0	0	0	0	0	0	0	0
	1	0	0	0	0	0	0	0	0		0	0	0	0	0	0	0		0	0	0	0	0	0	0	0		0	0	0	0	0	0	0	0
	2	0	0	0	0	0	0	0	0		0	0	0	0	0	0	0		0	0	0	0	0	0	0	0		0	0	0	0	0	0	0	0
	3	0	0	0	0	0	0	0	0		0	0	0	0	0	0	0		0	0	0	0	0	0	0	0		0	0	0	0	0	0	0	0
	4	0	0	0	0	0	0	0	0		0	0	0	0	0	0	0		0	0	0	0	0	0	0	0		0	0	0	0	0	0	0	0
	5	0	0	0	0	0	0	0	0		2	1	1	2	1	2	2		0	1	3	0	0	0	0	0		0	0	0	0	0	0	0	1
	6	0	0	0	0	0	0	0	1		3	1	3	3	3	4	3		0	0	0	1	2	0	2	0		0	0	0	0	0	1	0	1
	7	1	1	2	2	2	2	2	1		4	1	4	4	4	4	3		0	1	1	1	1	2	1	2		0	0	1	1	0	0	1	2
	Fig. 1E	− hM3Dq − CRS									− hM3Dq + CRS								+ hM3Dq − CRS									+ hM3Dq + CRS
	Colon length（cm）	6.7	6.5	6.2	6.4	7	6.5	6.4			5	5.5	6.5	5.7	6	5.6			8.2	6.5	6.2	6.5	6.3	6.8	6.5			8.1	5.8	5.8	7	6.6	7	6.4
	Fig. 1F	− hM3Dq − CRS									− hM3Dq + CRS								+ hM3Dq − CRS									+ hM3Dq + CRS
	Histological score	3	6	7	6	6					9	10	9	10	9				6	5	4	6	5					7	8	8	6	5
	Fig. 1G
	Relative mRNA levels (%)	− hM3Dq − CRS									− hM3Dq + CRS									+ hM3Dq − CRS								+ hM3Dq + CRS
	Il6	78.5236	245.345	70.8356	47.0154	77.697	80.5835				720.9	403.095	305.552	2551.42	3645.34	525.364				62.4587	53.0493	471.044	336.681	131.676	77.9471			101.499	103.244	116.81	84.905	205.508	54.6624	87.3212	181.773
	Il1b	50.0053	180.727	168.813	37.5121	70.621	92.3221				793.704	384.123	240.652	1892.81	2090.71	731.905	256.718			34.713	73.3086	542.409	651.046	75.9604	99.0629			110.27	64.708	204.784	128.299	88.7109	33.4919	42.3527	296.897
	Il12	119.608	103.162	156.643	85.3929	67.8796	67.3143				423.408	52.1511	265.34	119.712	372.202	205.368	336.597	183.234		19.0849	55.5737	206.479	215.942	67.5471	102.582			63.2643	46.0395	131.751	111.175	53.8317	30.3315	199.434
	Tgfb	84.6106	124.601	170.407	76.0846	55.827	88.4703				321.761	86.3391	379.266	371.256	800.761	679.1	591.624	332.218		56.2617	542.297	59.5055	196.92	82.6103	92.7209			67.3161	93.0401	295.539	167.435	99.5833	71.9261	62.7375	376.724

## Sheet: Fig 2
	Fig. 2A
		- hM4Di										+ hM4Di
	Distance in center (%)	14.9	21.6	25.65	22.35	21.8	21.45	20.75	25			20.55	23.05	4.15	15.4	14.45	13.25	13.05	12.1	6.7	17.9
	Time in center (%)	8.65	15.5	10.65	26.15	29.4	10.75	11.5	9.65			13.4	15.75	0.5	3.3	12.65	5.4	3.85	8.05	1.55	15.9
	Fig. 2B
		- hM4Di										+ hM4Di
	Open arm entries	17	9	11	21	12	6					11	12	2	2	10	4	2
	Open arm time (s)	122	78.3	31.1	126.5	179	180.7	48.3				81.8	3.1	6.5	74.4	24.8	96.5	7.7	76.7
	Fig. 2C
	% Original bodyweight	- hM4Di										+ hM4Di
	0	100	100	100	100	100	100	100	100			100	100	100	100	100	100	100	100
	1	101.333	100.643	101.404	101.356	104.659	100.984	101.712	102.341			100.214	100	100.656	101.712	99.3333	102.135	102.482	99.654
	2	100	99.6785	100.351	98.3051	99.2832	101.311	103.082	98.3278			100.357	98.6348	99.0164	101.027	99.3333	100.356	101.064	99.308
	3	102	100.965	98.2456	98.9831	101.075	101.311	101.37	102.007			100.357	100.683	99.6721	102.055	97.6667	100.356	100	96.8858
	4	100.267	100.772	98.9474	98.6441	102.258	102.393	102.432	98.7291			99.8571	97.9522	97.5738	99.0411	97.7333	98.3986	99.1489	96.609
	5	97.7	96.6559	100.877	96.61	99.8925	101.508	100.068	96.8227			96.7143	97.1672	94.9508	94.2466	97.3477	97.153	95.8156	94.7405
	6	96.4	95.2733	95.4737	95.4576	99.4624	100.197	99.1781	95.0836			95.6071	96.0068	91.5738	92.8767	96.7	94.3772	93.0851	93.3564
	7	94.3333	93.3441	93.4737	94.2373	98.2079	98.7869	98.1507	93.2107			94.8571	94.6416	89.4098	91.3014	95.2	94.1993	93.0851	93.2526
	Fig. 2D
	Diarrhea score	- hM4Di										+ hM4Di
	0	0	0	0	0	0	0	0	0			0	0	0	0	0	0	0	0
	1	0	0	0	0	0	0	0	0			0	0	0	0	0	0	0	0
	2	0	0	0	0	0	0	0	0			0	0	0	0	0	0	0	0
	3	0	0	0	0	0	0	0	0			0	0	0	0	0	0	0	0
	4	0	0	0	0	1	0	0	0			1	0	1	1	0	0	1	0
	5	0	1	0	0	0	2	1	0			0	1	1	1	2	1	1	1
	6	1	1	0	1	0	0	1	1			2	0	2	3	0	0	2	1
	7	2	2	1	1	2	0	0	1			2	2	3	2	2	2	2	2
	Fig. 2E	- hM4Di										+ hM4Di
	Colon length（cm）	6	6.2	6.5	7.4	6.5	6.5	6.9	6.3	7.1		5.5	6.4	6.9	5.5	6	6.3	6.1	6.4	5.6
	Fig. 2F	- hM4Di										+ hM4Di
	Histological score	5	5	6	4	5	5	4	6	6		10	7	8	9	9	10	9	9	10	7
	Fig. 2G
	Relative mRNA levels (%)	- hM4Di										+ hM4Di
	Il6	76.0485	187.807	24.0916	64.0623	72.9699	161.836	60.0854	153.099			381.054	155.594	525.097	798.284	232.527	152.876	172.214	139.348
	Il1b	91.9696	21.329	101.498	43.7534	27.9142	46.4397	255.449	211.647			300.549	35.1047	148.234	432.091	25.817	109.548	95.4402	32.3784
	Il12	63.7896	82.8011	95.909	150.15	177.044	107.242	56.3899	66.6742			196.018	127.418	145.558	370.712	151.619	120.829	147.833	132.881
	Tgfb	92.2903	117.953	51.7641	98.8009	113.405	112.476	77.1576	136.153			243.22	271.492	166.974	796.782	234.66	110.655	149.56	187.672

## Sheet: Fig 3
	Fig. 3A
		c-Junloxp/loxp														c-Jun△AgRP
	Distance in center (%)	13.95	12	13.85	20.4	12.3	14	10.6	13.65	22.5	16.45	17.95	23.2			12.35	14.6	14.25	12.4	7.85	6.3	12.55	14.75	14.9	17.05	12.25	12.45
	Time in center (%)	17.6	12.45	13	11.45	8.65	11.1	8.7	12	21.85	9	11.85	17.2			6.7	11.6	6.55	3.95	2.25	5.25	8.4	8.45	8.15	9.95	8.3	6.35
	Fig. 3B
		c-Junloxp/loxp														c-Jun△AgRP
	Open arm entries	22	8	11	12	10	12	22	11	24	16	7	13	8		1	7	4	12	3	5	14	6	11	2	9	5
	Open arm time (s)	181.3	46.1	98.9	142.8	175.1	50.7	56	113	141.4	81	56.9	122.2			1.7	55	31.3	6.4	37.5	44.4	83	51.7	1.4	68.5	7.6	0.7
	Fig. 3C
	% Original bodyweight	c-Junloxp/loxp − DSS									c-Junloxp/loxp + DSS									c-Jun△AgRP − DSS									c-Jun△AgRP + DSS
	0	100	100	100	100	100	100	100			100	100	100	100	100	100	100			100	100	100	100	100	100	100			100	100	100	100	100	100	100
	1	100.198	99.6875	100.35	100	98.3278	100	104.18			99.5806	100.956	99.1962	99.1484	97.576	97.9405	98.4709			98.6111	97.1338	100.351	100.889	98.2935	99.7527	99.2248			98.0392	99.5822	97.5896	101.434	97.4767	100.775	98.2253
	2	101.846	96.25	100.804	101.389	101.003	100.692	104.244			98.2581	97.4141	99.5981	99.5742	97.098	96.829	99.0826			98.2639	97.7707	101.053	101.333	97.9522	101.401	98.062			99.8548	97.6671	97.0504	101.541	97.5804	100.775	98.4568
	3	99.209	96.5625	99.7203	99.3056	100	99.308	103.215			99.6774	99.8937	97.7897	96.6263	97.3028	96.6329	99.0214			96.3194	96.9745	99.5439	101.556	96.8259	100.371	97.9845			100.218	98.6769	96.5747	100.466	98.5482	98.2558	97.8395
	4	98.8794	98.4375	99.6503	99.6528	98.1271	100.173	102.347			96.9355	98.6539	97.7897	96.2005	94.6398	95.6744	95.2599			96.7014	95.5414	100.246	96.1778	96.4164	100.371	98.2171			95.3522	93.7674	93.8788	96.595	95.4027	94.3411	95.7176
	5	98.2202	100	100.35	100.694	100.334	101.384	106.109			97.4194	98.4768	94.4407	93.5473	97.7125	86.6623	91.1927			97.5694	97.4522	102.807	99.5556	96.2457	102.638	100			89.1431	91.2256	92.1979	90.5735	88.8006	86.4341	94.3287
	6	99.967	97.3438	100.524	102.431	100	102.076	106.688			98.8387	98.0871	89.9866	88.0445	94.2643	86.1066	85.7492			99.0278	97.5796	102.281	102.667	99.6587	104.122	100.388			82.2803	87.117	88.4554	82.4731	81.8182	80.6202
	Fig. 3D
	Diarrhea score	c-Junloxp/loxp − DSS									c-Junloxp/loxp + DSS									c-Jun△AgRP − DSS									c-Jun△AgRP + DSS
	0	0	0	0	0	0	0	0	0		0	0	0	0	0	0	0			0	0	0	0	0	0	0	0		0	0	0	0	0	0	0
	1	0	0	0	0	0	0	0	0		0	0	0	0	0	0	0			0	0	0	0	0	0	0	0		0	0	0	0	0	0	0
	2	0	0	0	0	0	0	0	0		0	0	0	0	0	0	0			0	0	0	0	0	0	0	0		0	0	0	0	0	0	0
	3	0	0	0	0	0	0	0	0		0	0	0	0	0	0	0			0	0	0	0	0	0	0	0		0	0	0	0	0	0	0
	4	0	0	0	0	0	0	0	0		1	2	1	0	1	0	0			0	0	0	0	0	0	0	0		1	1	1	1	2	1	0
	5	0	0	0	0	0	0	0	0		0	1	2	0	2	1	1			0	0	0	0	0	0	0	0		2	1	1	2	3	4	2
	6	0	0	0	0	0	0	0	0		1	1	2	2	2	2	1			0	0	0	0	0	0	0	0		3	4	3	4	2	4	2
	Fig. 3E
		c-Junloxp/loxp − DSS									c-Junloxp/loxp + DSS												c-Jun△AgRP − DSS									c-Jun△AgRP + DSS
	Colon length（cm）	8.5	8.3	8.6	8.5	9	9	8.6	8.6		7.9	7	6.3	5.5	6.3	6.4	6.6	5.8	7.1				7.9	7.6	8.5	7.3	7.6	7.5	8.5	7.5		5.5	5.3	5.6	5.4	5.6	5.6	6.7	6.5
	Fig. 3F
		c-Junloxp/loxp − DSS						c-Junloxp/loxp + DSS						c-Jun△AgRP − DSS						c-Jun△AgRP + DSS
	Histological score	1	1	2	1			8	7	6	5			2	2	1	1			9	9	10	10
	Fig. 2G
	Relative mRNA levels (%)	c-Junloxp/loxp − DSS								c-Junloxp/loxp + DSS								c-Jun△AgRP − DSS									c-Jun△AgRP + DSS
	Il6	139.861	110.966	43.0026	132.37	57.6304	116.17			11664.7	31653	962.182	468.821	10286.6	430.299			142.146	95.2822	85.9054	92.322	120.877	126.891	118.605			21670.7	37532.7	27489.6	26308.3	5664.72
	Il1b	117.458	125.669	103.118	44.8017	121.472	87.4813			145.313	192.44	920.684	1491.21	455.662				103.329	99.8208	134.753	172.332	96.45	175.113	215.48			920.779	1240.19	1508.96	1070.98	1219.05
	Il12	134.709	112.351	142.214	97.369	33.6653	79.6911			315.584	172.259	285.685	249.785	170.048				102.755	59.9863	128.356	98.2836	124.274	173.719	137.545			288.982	485.8	364.08	577.143	261.604	278.125
	Tgfb	102.154	117.829	89.6231	84.8133	114.833	90.7472			136.797	97.4974	173.356	196.052	312.878	164.086			121.786	63.0105	109.487	135.539	170.638	176.572	153.243			203.347	288.479	563.372	276.602	365.917	204.062

## Sheet: Fig 4
	Fig. 4C
		c-Junloxp/loxp										c-Jun△AgRP
	Serum Thbs1（ng/ml)	6.22619	5.86905	7.59524	8.19048	6.82143	9.7381	7.77381				4.97619	7.11905	6.64286	5.09524	5.15476	4.61905	7.05952
	Fig. 4D
	% Original bodyweight	c-Junloxp/loxp − Thbs1										c-Jun△AgRp − Thbs1									c-Jun△AgRP + Thbs1
	0	100	100	100	100	100	100	100	100	100		100	100	100	100	100	100	100			100	100	100	100	100	100
	1	100	99.7333	101.144	100.282	99.4012	100.519	102.402	101.42	100.576		100	101.13	101.538	100.311	100.658	103.667	100.292			102.516	96.3636	100.304	100	101.475	100.314
	2	98.9101	100.8	101.373	102.26	98.8024	101.039	102.102	101.989	100.576		101.333	102.542	101.538	101.553	101.316	101.333	101.17			102.83	100.606	102.432	100.822	101.18	99.3711
	3	97.0027	98.9333	98.1693	101.412	98.2036	101.299	102.703	100.568	100.288		98.6667	99.435	87.0769	100.621	99.6711	100.333	99.4152			102.201	97.5758	102.128	98.9041	99.705	100.314
	4	94.5504	98.9333	96.7963	100	94.6108	99.2208	98.7988	97.4432	98.5591		96.6667	97.7401	85.2308	98.1366	99.6711	99.6667	96.1988			100.314	96.6667	100.912	96.9863	99.115	97.1698
	5	94.2779	97.3333	93.3638	96.3277	94.6108	98.1818	95.4955	93.75	95.9654		90	92.6554	81.5385	87.2671	96.3816	96.6667	95.3216			99.0566	90.303	100.304	95.3425	97.9351	90.8805
	6	91.8256	94	89.5652	89.6045	91.018	98.2857	95.2553	92.6136	94.4092		85.2333	88.7006	78.2154	83.5404	91.1184	92.3333	90.848			94.9686		97.2644	92.7671	94.6903	87.1069
	Fig. 4E
	Diarrhea score	c-Junloxp/loxp − Thbs1										c-Jun△AgRp − Thbs1									c-Jun△AgRP + Thbs1
	0	0	0	0	0	0	0	0	0	0		0	0	0	0	0	0	0	0		0	0	0	0	0	0	0	0
	1	0	0	0	0	0	0	0	0	0		0	0	0	0	0	0	0	0		0	0	0	0	0	0	0	0
	2	0	0	0	0	0	0	0	0	0		0	0	0	0	0	0	0	0		0	0	0	0	0	0	0	0
	3	0	0	0	0	0	0	0	0	0		2	0	0	0	0	0	2	0		1	0	0	0	0	0	0	0
	4	0	0	0	0	0	1	1	1	0		2	0	2	2	1	1	1	0		1	1	0	1	0	1	0	0
	5	1	1	0	1	1	2	1	1	1		2	2	4	3	1	1	2	2		2	2	0	0	0	0	0	0
	6	2	1	2	0	1	1	2	1	1		2	2	3	3	3	2	1	3		2	2	0	0	0	0	2	0
	Fig. 4F
		c-Junloxp/loxp − Thbs1										c-Jun△AgRp − Thbs1									c-Jun△AgRP + Thbs1
	Colon length（cm）	7.1	6.5	6.8	6.1	6.9	7.5	7.4	7	7.2		5.7	6.5	5.1	6.1	6	6.9	6.2	6.2		6	6.5	7.9	7	7	7.1	6.6	8.1
	Fig. 4G
		c-Junloxp/loxp − Thbs1										c-Jun△AgRp − Thbs1									c-Jun△AgRP + Thbs1
	Histological score	5	5	6	7	7	7	8				9	10	9	9	10	10	10			9	7	7	7	6	10	6
	Fig. 4H
	Relative mRNA levels (%)	c-Junloxp/loxp − Thbs1										c-Jun△AgRp − Thbs1									c-Jun△AgRP + Thbs1
	Il6	68.6329	22.252	127.347	63.5523	169.225	58.8117	167.654	122.526			203.923	147.875	441.958	205.332	103.399	164.379				197.687	39.243	133.503	110.922	84.9641	79.0894	54.323
	Il1b	64.6082	26.0127	165.606	103.028	32.7396	160.46	89.3883	158.157			414.443	93.3459	476.897	765.178	237.915	149.228				328.189	83.126	113.422	263.029	41.9417	88.5695	35.4585
	Il12	179.902	30.1874	134.059	71.1921	49.8138	59.4092	41.2124	234.224			373.07	137.833	415.776	217.057	176.117	120.141	114.068			67.7656	50.0031	63.1764	225.932	83.3046	47.9084	58.1729
	Tgfb	34.2571	146.403	115.973	77.5829	123.023	60.0994	115.774	126.887			311.327	407.956	155.498	201.135	50.2832	132.039	233.641			110.289	51.3466	110.051	110.336	25.6433	55.4737	40.3421

## Sheet: FigS1
	Fig. S1B
		− CRS									+ CRS
	Distance in center (%)	13.1	13.1	13.9	11.9	20.7	17.4				6.2	11	10.1	6.8	10.9	14.5	6.4
	Time in center (%)	12	7.5	8.8	8.1	10.2	12.6				4	8.8	6.4	3.4	5.3	7.3	5
	Fig. S1C
		− CRS									+ CRS
	Open arm entries	16	22	14	17	12	23	11	16		18	7	7	17	11	11	1
	Open arm time (s)	488.3	389.5	138.6	75.6	269.4	124.2	59.1			89.5	47.3	48.3	130.2	64.9	101.4	95.5	1.3
	Fig. S1D
	% Original bodyweight	− CRS									+ CRS
	0	100	100	100	100	100	100				100	100	100	100	100	100
	1	97.3783	99.6094	98.4906	100.364	97.9094	99.026				100.383	98.893	99.6016	101.873	98.8806	98.1203
	2	97.3783	100.391	99.2453	98.9091	98.6063	97.4026				100.383	97.786	101.195	101.498	97.7612	98.1203
	3	97.0037	100	100.377	100.364	102.439	99.6753				96.679	99.6016	101.124	101.119	98.1203	98.7179
	4	96.2547	101.562	97.3585	98.1818	95.122	98.7013				95.572	99.2032	100.375	96.9925	97.0085	98.2906
	5	92.8839	96.875	91.3208	91.6364	87.108	92.5325				84.1328	90.2622	89.1791	86.4662	90.1709	87.3932
	6	89.5506	93.2812	90.7925	89.6364	84.669	88.8961				86.0536	77.048	88.5657	83.8951	85.8582	84.1353
	Fig. S1E
	Diarrhea score	− CRS									+ CRS
	0	0	0	0	0	0	0	0			0	0	0	0	0	0	0
	1	0	0	0	0	0	0	0			0	0	0	0	0	0	0
	2	0	0	0	0	0	0	0			0	0	0	0	0	0	0
	3	0	0	0	0	0	0	0			0	0	0	0	0	0	0
	4	1	1	0	0	0	0	0			0	0	0	0	1	2	1
	5	0	1	0	0	2	1	0			1	2	1	1	1	2	2
	6	0	1	0	0	2	2	1			3	2	2	3	3	3	2
	Fig. S1F
		− CRS									+ CRS
	Colon length（cm）	6	5.8	6.3	6.3	6	6	6.5			5.5	4.9	5.4	5.4	5.9	5.1	5.2
	Fig. S1G
		− CRS									+ CRS
	Histological score	7	8	8	7	8	7				9	11	9	10	11	11
	Fig. S1H
	Relative mRNA levels (%)	− CRS									+ CRS
	Il6	67.2979	188.863	12.8518	20.8932	187.203	188.031	34.8597			1561.87	1327.75	134.237	2201.84	141.737	225.561	97.2857
	Il1b	84.27	148.162	7.98485	22.2376	263.037	141.391	32.9173			1200.65	505.553	134.402	841.453	151.574	318.771	208.836
	Il12	131.755	178.203	28.0899	49.8622	102.784	109.305				389.671	254.406	83.2543	358.274	110.987	212.804	148.231
	Tgfb	64.689	161.288	61.6007	73.0411	107.323	164.324	67.7347			219.832	145.008	125.133	151.867	171.712	119.789

## Sheet: FigS2
	Fig. S2A
		− CRS					+ CRS
	c-Fos/tdTomato co-localized cell numbers	7	5	5			2	1	1
	Fig. S2C
		- hM3Dq					+ hM3Dq
	c-Fos/mCherry co-localized cell numbers	1	2	2			14	18	15
	Fig. S2D
		- hM3Dq								+ hM3Dq
	food intake(g)	0	0.2	0.1	0.1	0	0.1			0.6	0.6	0.8	0.6	0.7	0.6
	Fig. S2F
		− hM3Dq − CRS							− hM3Dq + CRS							+ hM3Dq − CRS							+ hM3Dq + CRS
	Daily DSS intake (g)	4.4	4.575	4.55	4.6875	4.7625	5.675		4.5375	5.6125	5.425	4.35	5.825	6.18125		4.7375	6.2125	5.75	6.5875	5.675	5.5875		5.475	6.625	7.2125	7.16875	5.775

## Sheet: FigS3
	Fig. S3A
	% Original bodyweight	− hM3Dq − CRS										− hM3Dq + CRS											+ hM3Dq + CRS											+ hM3Dq + CRS + PF
	0	100	100	100	100	100	100	100	100			100	100	100	100	100	100	100	100	100			100	100	100	100	100	100	100	100	100			100	100	100	100	100	100	100	100	100
	1	100.067	98.8104	102.659	100.331	97.5264	102.473	101.32	101.622			99.8775	100	98.7762	100.837	97.2493	99.0734	98.5486	101.807	98.8755			93.7301	101.503	102.761	100.765	100.729	93.2251	101.944	100.713	101.305			94.1244	100.428	100.236	100.903	98.0406	103.555	96.9882	101.47	96.6606
	2	99.3679	99.8558	103.071	102.284	100.243	101.986	101	102.453			97.1831	97.9059	98.007	100.4	96.1351	100.039	99.0324	99.1926	99.5347			96.5945	101.127	101.43	97.3227	99.5243	100.247	102.46	97.3714	100.317			95.9874	99.6378	99.528	97.9422	98.3555	104.171	102.135	99.5854	98.8624
	3	99.5675	98.9906	102.734	99.6685	97.7291	98.7636	100.96	101.701			96.1421	97.616	99.4406	99.1266	97.2841	95.0193	100.186	98.3468	100.737			97.1356	101.848	101.996	102.782	99.6511	100.282	104.841	97.822	100.106			101.175	104.676	100.641	99.5307	100.315	105.078	103.622	101.206	97.8716
	4	99.2016	99.8198	103.446	99.3002	96.5531	99.6253	99.16	102.532			94.4887	96.0374	96.6783	97.2031	94.7075	95.7529	97.8787	100.615	96.0837			95.9262	103.821	100.665	100.661	97.2724	97.5653	100.595	96.8457	98.448			94.669	99.4732	97.6062	100.325	96.9909	103.591	101.906	99.4723	96.1101
	5	99.4012	100.216	100.375	99.2265	95.8637	96.7029	100.96	100.989			94.0294	96.9072	95.2448	98.2759	95.6128	94.556	98.2508	97.1934	95.8123			97.1356	102.286	101.996	103.755	99.112	96.3656	98.7698	96.2448	99.4709			101.032	103.326	100	100.578	103.219	101.64	103.393	102.224	97.7982
	6	97.7711	98.9185	93.7079	96.6483	92.9035	96.9652	98.2	102.373			97.8873	91.2693	84.3706	93.8501		82.8185	92.9661	95.3479	89.8023				99.1544	99.5343	95.6885	97.7165	90.367	94.6429	91.1003	94.2504			92.1754	101.752	94.2347	97.6173	95.5913	97.7875	100.61	97.0976	90.789
	7	94.8104			95.7643	92.0519	97.0401	98.8	98.8924			93.3864	88.5954	82.8671	91.7031	93.609	81.8533	89.3189	93.4866	82.9779			87.5239	100.846	99.1351	95.6189	98.3191	86.8031	96.0317	90.1239	92.4162			98.8822	97.4646	93.7289	96.7509	93.0721	97.5698		95.3637	89.9083
	Fig. S3B
	Diarrhea score	− hM3Dq − CRS										− hM3Dq + CRS											+ hM3Dq + CRS											+ hM3Dq + CRS + PF
	0	0	0	0	0	0	0	0	0			0	0	0	0	0	0	0	0	0			0	0	0	0	0	0	0	0	0			0	0	0	0	0	0	0	0	0
	1	0	0	0	0	0	0	0	0			0	0	0	0	0	0	0	0	0			0	0	0	0	0	0	0	0	0			0	0	0	0	0	0	0	0	0
	2	0	0	0	0	0	0	0	0			0	0	0	0	0	0	0	0	0			0	0	0	0	0	0	0	0	0			0	0	0	0	0	0	0	0	0
	3	0	0	0	0	0	0	0	0			0	0	0	0	0	0	0	0	0			0	0	0	0	0	0	0	0	0			0	0	0	0	0	0	0	0	0
	4	0	0	0	0	0	0	0	0			0	0	0	0	0	0	0	0	0			0	0	0	0	0	0	0	0	0			0	0	0	0	0	0	0	0	0
	5	1	0	0	0	0	0	0	1			1	0	0	1	0	2	1	1	0			0	0	0	0	0	1	1	0	0			0	0	1	0	1	1	0	0	1
	6	1	1	1	1	1	0	1	0			1	2	1	2	1	2	2	2	2			0	0	1	1	0	0	0	1	1			0	1	0	0	0	1	1	1	0
	7	1	1	2	1	1	1	1	1			2	3	3	4	2	3	3	2	3			1	1	2	3	1	1	1	1	1			0	1	1	1	0	1	0	0	2
	Fig. S3C
		− hM3Dq − CRS										− hM3Dq + CRS											+ hM3Dq + CRS											+ hM3Dq + CRS + PF
	Colon length（cm）	7.1	7.1	6.6	6.1	6.1	6	6.5	6			6.6	5.3	5.6	5.1	5.5	5.9	5.5	5.6	4.7			6	7.4	6.2	6.7	7.2	6	5.7	6.5	7.1			7.2	6.6	6.7	7	6.2	6.3	6.5	5.8	5.4
	Fig. S3D
		− hM3Dq − CRS								− hM3Dq + CRS								+ hM3Dq + CRS								+ hM3Dq + CRS + PF
	Histological score	7	6	6	6	8	6			10	11	10	9	10	11			9	8	8	7	8	6			8	8	7	9	8	7
	Fig. S3E
	Relative mRNA levels (%)	− hM3Dq − CRS											− hM3Dq + CRS												+ hM3Dq + CRS												+ hM3Dq + CRS + PF
	Il6	11.851	96.3807	54.5496	54.6837	179.468	157.417	74.934	170.716				574.214	4497.86	5802.61	1737.8	581.091	382.684	137.302	124.337	9354.72				29.0717	157.823	94.5628	271.233	117.998	390.163	122.824	126.856	136.554				171.639	75.6695	51.175	29.4841	311.782	1115.85	759.139	172.509	142.072	350.062	1359.9
	Il1b	37.3913	47.8484	68.2625	89.5339	259.757	138.559	100.059	89.933	68.6563			26.8111	475.086	1265.93	1597.68	33.2026	501.268	1865.61	123.757	67.613				61.5734	78.0216	45.6414	82.1068	59.145	260.528	687.934	42.3743	97.3569	105.951			27.6007	95.6231	27.4025	28.7406	183.728	210.131	266.844	168.292	97.8685	127.175	350.341
	Il12	18.1665	75.763	173.988	150.839	120.431	137.675	70.6521	52.4853				56.6954	123.698	385.77	132.464	94.6282	106.584	60.5403	391.464					369.97	21.7244	76.8683	37.6187	54.6978	42.2604	32.1934	219.916	10.1102	30.3525	24.5299		41.6083	58.0598	35.5667	13.1112	214.684	10.9183	67.767	116.427	221.583	41.4473	19.8564
	Tgfb	64.1741	50.1582	80.0563	141.903	123.357	91.5052	156.811	116.591	75.4437			67.813	83.3757	268.567	307.469	98.6944	180.976	152.916	97.2369	411.041				212.329	62.956	68.4812	42.6573	80.0327	64.3042	37.2854	107.067	44.498	58.4287	35.9003		52.9226	93.9015	57.0824	52.1228	73.5443	42.7179	53.5116	93.4395	88.1576	80.2128	140.581

## Sheet: FigS4
	Fig. S4B
		− hM4Di					+ hM4Di
	c-Fos/mCherry co-localized cell numbers	6	9	7			2	5	2

## Sheet: FigS5
	Fig. S5A
		AgRP-Cre-Ai9					c-Jun△AgRP-Ai9
	c-Fos/tdTomato co-localized cell numbers	8	9	12			1	2	1
	Fig. S5B
		- c-Jun					+ c-Jun
	c-Fos/tdTomato co-localized cell numbers	1	2	2			11	13	14
	Fig. S5C
		- sh-c-Jun							+ sh-c-Jun
	c-Fos mRNA levels	85.0899	105.093	110.549	89.5316	109.737			85.8982	87.8617	73.0657	87.1448	68.4221
	Fig. S5D
		- Pcmv-c-Jun							+ Pcmv-c-Jun
	c-Fos mRNA levels	61.0488	93.0115	110.574	99.2595	136.106			144.792	123.395	148.356	131.967	149.951	127.612

## Sheet: FigS6
	Fig. S6A
		− CRS					+ CRS
	c-Jun/tdTomato co-localized cell numbers	34	24	29			14	18	20
	Fig. S6C
		− CRS					+ CRS
	c-Jun/mCherry co-localized cell numbers	17	13	15			40	33	34
	Fig. S6D
		− c-Jun − CRS								− c-Jun + CRS								+ c-Jun − CRS									+ c-Jun + CRS
	Distance in center (%)	24.2	16	13.5	16.3	10.8	19.3			12.2	12.8	3.6	10.2	11.9	5			7.8	21.2	8.7	14.8	21.4	9.4	9			8.3	14	20.6	12	16.8	17.9	18.5
	Time in center (%)	11.3	12.7	17.2	13.7	18.8				8.5	4.6	2	5.4	4.8	1.6			14.7	2.9	4.4	7.6	10.6	2.8				5	6.7	8.1	4	15.2	17.2	8.3
	Fig. S6E
		− c-Jun − CRS								− c-Jun + CRS								+ c-Jun − CRS									+ c-Jun + CRS
	Open arm entries	8	7	16	16	18	11			6	8	6	7	4	5	5		7	7	14	12	18	15	8	8		13	9	9	15	16	7	9
	Open arm time (s)	63.4	65.7	73.1	88.5	75.8	61.3			35.4	29.5	51.1	47.9	8.4	30.8			76.3	103.9	28.9	68.6	108.6	73	63.1	61.9		54	49.4	39.9	113	34.6	46.2	27
	Fig. S6G
	% Original bodyweight	− c-Jun − CRS								− c-Jun + CRS								+ c-Jun − CRS									+ c-Jun + CRS
	0	100	100	100	100	100	100	100		100	100	100	100	100	100	100		100	100	100	100	100	100	100			100	100	100	100	100	100
	1	98.516	99.1955	99.5455	101.269	100.843	100.35	100.579		98.7625	98.7415	99.1547	101.072	99.6981	100.254	101.01		100.249	100.126	103.373	99.7599	100.498	100	102.842			100.978	102.512	100.386	98.7313	99.6786	101.408
	2	99.5148	102.042	102.013	101.118	101.436	100.979	102.01		101.839	99.3537	100.147	102.603	99.6226	100.217	100.909		100.111	98.8013	101.05	99.6914	100.498	100.412	102.075			101.467	101.124	100.482	98.406	99.4286	101.006
	3	100.913	100.804	101.169	102.266	101.404	100.734	102.283		99.1973	100.578	99.559	103.369	101.321	100.326	99.8316		100.747	100.158	103.5	100.274	101.465	100.348	102.011			102.185	101.619	100	100.293	100.75	101.173
	4	99.8573	101.98	100.13	102.628	103.496	103.776	101.363		100	99.0476	99.6325	106.317	99.6226	100.725	98.1818		100.36	99.3375	101.75	100.377	101.113	100.127	102.139			98.598	100.33	99.1961	99.0566	99.7143	99.296
	5	96.2329	99.5978	91.2662	99.8792	100.375	100.14	98.9097		91.5719	90.1701	94.1566	91.6922	90.566	95.1449	93.9394		98.396	99.6215	100.477	97.668	97.686	99.1448	100.575			92.8921	95.7369	95.7878	97.0072	95.4286	95.2062
	6	93.5788	97.0916	91.039	97.5831	97.6592	98.4615	98.2624		85.7525	86.2925	91.3635	87.8254	84.9434	91.8841	89.5623		98.3131	99.1167	98.6955	95.1303	96.4558	96.8641	100.287			87.9035	91.573	94.4695	93.4288	94.0714	92.2896
	7	91.895	94.6782	92.8571	99.6979	98.0025	95.8042	97.1039		83.2776	79.932	89.6729	82.6953	80.3774	88.0435	83.165		98.7279	99.6845	98.6319	96.3649	94.3175	101.362	99.2976			82.491	88.8962	92.926	93.689	90	88.5015
	Fig. S6H
	Diarrhea score	− c-Jun − CRS								− c-Jun + CRS								+ c-Jun − CRS									+ c-Jun + CRS
	0	0	0	0	0	0	0	0		0	0	0	0	0	0	0		0	0	0	0	0	0	0			0	0	0	0	0	0
	1	0	0	0	0	0	0	0		0	0	0	0	0	0	0		0	0	0	0	0	0	0			0	0	0	0	0	0
	2	0	0	0	0	0	0	0		0	0	0	0	0	0	0		0	0	0	0	0	0	0			0	0	0	0	0	0
	3	0	0	0	0	0	0	0		0	0	0	0	0	0	0		0	0	0	0	0	0	0			0	0	0	0	0	0
	4	0	0	1	0	0	1	0		1	0	0	1	0	0	0		0	0	0	0	0	0	0			0	0	0	0	0	0
	5	0	1	0	0	0	0	0		1	0	0	2	2	2	2		0	0	0	0	0	0	0			1	2	0	0	0	1
	6	1	1	0	0	0	0	1		3	3	2	4	4	1	1		0	0	0	0	1	0	0			2	1	0	0	1	0
	7	1	2	2	1	1	2	1		3	3	2	4	3	2	4		1	0	1	0	1	0	0			2	2	1	1	2	1
	Fig. S6I
		− c-Jun − CRS								− c-Jun + CRS								+ c-Jun − CRS									+ c-Jun + CRS
	Colon length（cm）	6	6.1	6	6.1	6.1	6.2	5.7		4.6	4.5	5.9	5.2	4.1	5.5	5		6.6	7	7.5	6.2	6.2	6.9	6.1			5.5	6	6.2	6.4	5.6	5
	Fig. S6J
		− c-Jun − CRS								− c-Jun + CRS								+ c-Jun − CRS									+ c-Jun + CRS
	Histological score	8	7	10	6	5	7			11	10	9	10	10	9			4	5	5	6	8	7				8	9	7	8	10
	Fig. S6K
	Relative mRNA levels (%)	− c-Jun − CRS								− c-Jun + CRS								+ c-Jun − CRS									+ c-Jun + CRS
	Il6	106.273	69.6416	161.978	103.077	53.207	137.02	68.8034		1835.75	1024.83	1117.88	9241.49	755.317	11020.9			184.263	125.093	237.969	71.7272	83.9199	68.9316	82.4155			1139.42	164.452	289.45	161.466	200.26
	Il1b	206.249	80.9308	86.4019	29.6495	81.8976	105.704	109.168		1689.38	1206.98	1512.84	2631.56	342.982	4243.65			58.3666	78.1752	90.7253	95.6168	33.861	55.46	63.979			1284.25	682.141	174.553	125.056	169.528	79.0286
	Il12	215.207	122.863	36.4082	34.2044	72.0944	98.3875	120.835		219.972	364.354	314.801	367.864	148.801	183.541			8.24534	82.9973	32.7687	100.535	41.2287	48.5148	112.158			114.86	116.311	109.387	25.9559	83.0093	42.9161
	Tgfb	120.102	110.434	95.3807	57.1732	96.1679	71.5366	149.205		306.534	358.13	287.949	694.609	149.909	869.855			73.3845	138.452	93.0053	115.433	69.6875	78.9986	239.727			172.905	105.79	53.3015	109.599	117.899

[truncated: 2 more sheets: FigS7, FigS8]
